# Supplementary material for: A cleaved METTL3 potentiates the METTL3–WTAP interaction and breast cancer progression
Source: eLife. 2023 Aug 17;12:RP87283. doi: 10.7554/eLife.87283 (PMC10435237; doi:10.7554/eLife.87283)
Supplement: Figure 2—source data 2. [file elife-87283-fig2-data2.zip › Figure 2-source data 2/Related to Figure 2I.xlsx]

## Sheet: Sheet1
sample	Rep1	Rep2	Rep3
WT	185150	197653	189456
Δ198	198061	194663	189932
Δ238	172540	184950	176321
METTL3b	181457	189891	187481
METTL3a	170771	179880	169985
APPA	5270	5313	5521
