# Supplementary material for: A cleaved METTL3 potentiates the METTL3–WTAP interaction and breast cancer progression
Source: eLife. 2023 Aug 17;12:RP87283. doi: 10.7554/eLife.87283 (PMC10435237; doi:10.7554/eLife.87283)
Supplement: Figure 2—figure supplement 1—source data 1. [file elife-87283-fig2-figsupp1-data1.zip]

Archive with 16 entries (15 files):
- Figure 2-Figure supplement 1-source data/
- Figure 2-Figure supplement 1-source data/M3sg1-197-580-Flag Merged.tif
- Figure 2-Figure supplement 1-source data/M3sg1-197-580-Flag_488.tif
- Figure 2-Figure supplement 1-source data/M3sg1-197-580-Flag_DAPI.tif
- Figure 2-Figure supplement 1-source data/M3sg1-239-580-Flag Merged.tif
- Figure 2-Figure supplement 1-source data/M3sg1-239-580-Flag_488.tif
- Figure 2-Figure supplement 1-source data/M3sg1-239-580-Flag_DAPI.tif
- Figure 2-Figure supplement 1-source data/M3sg1-delt198-Flag DAPI.tif
- Figure 2-Figure supplement 1-source data/M3sg1-delt198-Flag Merged.tif
- Figure 2-Figure supplement 1-source data/M3sg1-delt198-Flag_488.tif
- Figure 2-Figure supplement 1-source data/M3sg1-delt238-Flag merged.tif
- Figure 2-Figure supplement 1-source data/M3sg1-delt238-Flag_488.tif
- Figure 2-Figure supplement 1-source data/M3sg1-delt238-Flag_DAPI.tif
- Figure 2-Figure supplement 1-source data/M3sg1-M3-Flag Merged.tif
- Figure 2-Figure supplement 1-source data/M3sg1-M3-Flag-488.tif
- Figure 2-Figure supplement 1-source data/M3sg1-M3-Flag_DAPI.tif
