# Supplementary material for: A cleaved METTL3 potentiates the METTL3–WTAP interaction and breast cancer progression
Source: eLife. 2023 Aug 17;12:RP87283. doi: 10.7554/eLife.87283 (PMC10435237; doi:10.7554/eLife.87283)
Supplement: Figure 2—figure supplement 2—source data 2. [file elife-87283-fig2-figsupp2-data2.zip]

Archive with 2 entries (1 files):
- Figure 2-Figure supplement 2-source data 2/
- Figure 2-Figure supplement 2-source data 2/Related to Figure 2-figure supplement 2i.xlsx
