# Supplementary material for: A cleaved METTL3 potentiates the METTL3–WTAP interaction and breast cancer progression
Source: eLife. 2023 Aug 17;12:RP87283. doi: 10.7554/eLife.87283 (PMC10435237; doi:10.7554/eLife.87283)
Supplement: Figure 3—source data 2. [file elife-87283-fig3-data2.zip]

Archive with 7 entries (6 files):
- Figure 3-source data 2/
- Figure 3-source data 2/Related to Figure 3B.xlsx
- Figure 3-source data 2/Related to Figure 3D.xlsx
- Figure 3-source data 2/Related to Figure 3F.xlsx
- Figure 3-source data 2/Related to Figure 3H.xlsx
- Figure 3-source data 2/Related to Figure 3I.xlsx
- Figure 3-source data 2/Related to Figure 3K.xlsx
