# Supplementary material for: A cleaved METTL3 potentiates the METTL3–WTAP interaction and breast cancer progression
Source: eLife. 2023 Aug 17;12:RP87283. doi: 10.7554/eLife.87283 (PMC10435237; doi:10.7554/eLife.87283)
Supplement: Figure 3—source data 2. [file elife-87283-fig3-data2.zip › Figure 3-source data 2/Related to Figure 3B.xlsx]

## Sheet: figure 3B
days	sgNC			vector			WT			Δ198			Δ238			197-580
0	0.091	0.094	0.095	0.089	0.087	0.089	0.096	0.092	0.096	0.093	0.095	0.094	0.088	0.087	0.086	0.082	0.084	0.088
3	0.117	0.113	0.116	0.088	0.089	0.088	0.102	0.108	0.116	0.11	0.111	0.11	0.097	0.098	0.103	0.083	0.082	0.082
6	0.212	0.218	0.219	0.101	0.106	0.105	0.172	0.184	0.192	0.204	0.186	0.196	0.132	0.14	0.142	0.099	0.101	0.097
9	0.378	0.387	0.366	0.112	0.113	0.117	0.295	0.335	0.316	0.339	0.312	0.363	0.155	0.179	0.177	0.116	0.108	0.106
