# Supplementary material for: A cleaved METTL3 potentiates the METTL3–WTAP interaction and breast cancer progression
Source: eLife. 2023 Aug 17;12:RP87283. doi: 10.7554/eLife.87283 (PMC10435237; doi:10.7554/eLife.87283)
Supplement: Figure 3—source data 2. [file elife-87283-fig3-data2.zip › Figure 3-source data 2/Related to Figure 3D.xlsx]

## Sheet: figure 3D
days	sgNC			vector			WT			Δ198			Δ238			197-580			239-580
0	0.099	0.102	0.098	0.097	0.099	0.099	0.098	0.097	0.097	0.096	0.106	0.106	0.099	0.103	0.103	0.096	0.105	0.104	0.096	0.099	0.096
2	0.129	0.123	0.121	0.096	0.099	0.098	0.117	0.122	0.123	0.128	0.132	0.135	0.107	0.109	0.11	0.095	0.095	0.098	0.101	0.097	0.096
4	0.317	0.314	0.317	0.138	0.145	0.148	0.291	0.279	0.276	0.308	0.314	0.343	0.203	0.187	0.183	0.139	0.141	0.16	0.121	0.129	0.131
6	0.776	0.744	0.725	0.191	0.207	0.197	0.619	0.603	0.541	0.631	0.639	0.712	0.308	0.303	0.249	0.206	0.174	0.175	0.161	0.168	0.159
8	1.42	1.414	1.495	0.274	0.277	0.292	1.084	1.083	0.95	1.268	1.26	1.252	0.43	0.3	0.325	0.22	0.247	0.336	0.246	0.238	0.256
