# Supplementary material for: A cleaved METTL3 potentiates the METTL3–WTAP interaction and breast cancer progression
Source: eLife. 2023 Aug 17;12:RP87283. doi: 10.7554/eLife.87283 (PMC10435237; doi:10.7554/eLife.87283)
Supplement: Figure 3—source data 2. [file elife-87283-fig3-data2.zip › Figure 3-source data 2/Related to Figure 3F.xlsx]

## Sheet: Sheet1
days	160WT			167WT			Δ238
0	0.048	0.047	0.048	0.052	0.052	0.051	0.051	0.051
6	0.788	0.844	0.769	0.934	1.027	0.892	0.268	0.276
