# Supplementary material for: A cleaved METTL3 potentiates the METTL3–WTAP interaction and breast cancer progression
Source: eLife. 2023 Aug 17;12:RP87283. doi: 10.7554/eLife.87283 (PMC10435237; doi:10.7554/eLife.87283)
Supplement: Figure 3—source data 2. [file elife-87283-fig3-data2.zip › Figure 3-source data 2/Related to Figure 3H.xlsx]

## Sheet: Sheet1
days	Δ238			Δ238+METTL3b			Δ238+METTL3a
0	0.081	0.082	0.082	0.079	0.08	0.082	0.08	0.079
6	0.395	0.495	0.451	0.21	0.313	0.303	0.983	0.9
