# Supplementary material for: A cleaved METTL3 potentiates the METTL3–WTAP interaction and breast cancer progression
Source: eLife. 2023 Aug 17;12:RP87283. doi: 10.7554/eLife.87283 (PMC10435237; doi:10.7554/eLife.87283)
Supplement: Figure 3—source data 2. [file elife-87283-fig3-data2.zip › Figure 3-source data 2/Related to Figure 3I.xlsx]

## Sheet: Sheet1
weeks	M3										Δ198
1	28.35	23.9374	28.88	14.872	28.7875	32.856	15.8565	32.5494		1	18.225	27.44	22.0196		19.7005		20.7765	43.56	28.7875	15.68
	38.726	36.1	50.625	27.9936	66.27	35.301	34.3	46.4			31.581	36.2785	27.38		29.6		41.07	57.6	36	52.9515
2	51.442	59.168	47.9085	70.886	113.438	60.75	52	80		2	65.596	75.3914	37.044		43.0755		61.74	66.654	50.24	83.75
	103.68	77.315	90	94.64	110.412	129.6	72.897	105.056			96.25	75	45.3005		60.7475		100	75	47.9115	102.06
3	136.125	120.736	164.775	208.25	124.025	199.584	106.434	126		3	149.916	109.33	63.48		71.25		131.712	101.4	87.5	150.822
	172.658	141.288	190.782	221.804	171.533	184.758	127.008	135.233			170.667	163.849	95.2875		130.977		169.177	166.691	126.711	164.255
4	239.58	178.746	243.648	291.2	219.961	230.688	134.848	194.208		4	302.379	185.679	188.416		111.392		257.091	197.516	196	283.837
	248.292	286.875	337.561	344.45	233.289	262.848	141.12	210.7			257.25	232.73	220.5		145.762		289.858	220.32	205.8	233.28
5	311.04	408.726	351.339	442.044	295.312	337.727	182.971	265.696		5	286.875	292.824	217.328		152.46		458.552	322.752	271.472	355.743
	409.101	510.815	449.55	485.98	339.2	346.278	245.203	395.4			356.372	452.573	247.798		182.648		565.306	373.643	349.648	479.232
6	448	545.722	524.768	650	523.45	343.188	366.912	459.418		6	390.4	513.176	320		284.592		651.103	496.375	441.099	494.573
	630.568	740.664	831.744	847.226	665.184	323.783	451.25	716.625			567.088	837.828	379.312		382.925		842.7	744.15	580	613.836
weeks	Δ238
1	23.698	16.66	24.854	32.49	44	35.2	44	22.3245
	46.225	42.4	41.6	29.9475	71.25	57.5	44	21.78
2	44.8076	62.5	50.274	76.25	94.64	40.678	33.212	23.552
	68.75	62.192	56.7	110.412	86.756	32.1715	42.4	45.496
3	77.1375	85.6745	69.12	125.316	156.6	49.726	27.864	82.5
	97.47	128.993	45.4597	154.213	210.392	74.358	37.2645	154.638
4	97.216	122.4	82.5	152.561	271.472	96.9105	41.07	76.3515
	140.899	130.975	85	201.144	204.723	71.5275	38.025	123.462
5	166.093	157.115	149.4	196.02	235.2	74.1285	40.8	123.872
	159.359	170.582	196.02	232.75	232.75	83.1875	46.746	196.52
6	239.805	223.548	146.334	423.774	292.5	128.774	71.25	213.15
	332.82	256	220.5	506.88	319.74	207.936	78.75	220.5
