# Supplementary material for: A cleaved METTL3 potentiates the METTL3–WTAP interaction and breast cancer progression
Source: eLife. 2023 Aug 17;12:RP87283. doi: 10.7554/eLife.87283 (PMC10435237; doi:10.7554/eLife.87283)
Supplement: Figure 3—source data 2. [file elife-87283-fig3-data2.zip › Figure 3-source data 2/Related to Figure 3K.xlsx]

## Sheet: Sheet1
	WT
tumore weight/g	0.5196	0.6606	0.799	0.7645	0.492	0.618	0.3683	0.5758
	Δ198
tumore weight/g	0.7077	0.6096	0.3705	0.3952	0.8401	0.7892	0.6027	0.6362
	Δ238
tumore weight/g	0.304	0.1954	0.2926	0.5994	0.3156	0.2263	0.0956	0.2559
