# Supplementary material for: A cleaved METTL3 potentiates the METTL3–WTAP interaction and breast cancer progression
Source: eLife. 2023 Aug 17;12:RP87283. doi: 10.7554/eLife.87283 (PMC10435237; doi:10.7554/eLife.87283)
Supplement: Figure 5—source data 2. [file elife-87283-fig5-data2.zip › Figure 5-source data 2/Related to Figure 5M.xlsx]

## Sheet: Sheet1
	shCtrl		shMETTL3+Vec		shMETTL3+WT		shMETTL3+Δ198		shMETTL3+Δ238
m6A signal	0.953994	1.04601	0.562679	0.647362	1.17062	0.958635	0.942339	0.930973	0.487043	0.581145
