# Supplementary material for: A cleaved METTL3 potentiates the METTL3–WTAP interaction and breast cancer progression
Source: eLife. 2023 Aug 17;12:RP87283. doi: 10.7554/eLife.87283 (PMC10435237; doi:10.7554/eLife.87283)
Supplement: Figure 5—source data 2. [file elife-87283-fig5-data2.zip › Figure 5-source data 2/Related to Figure 5N.xlsx]

## Sheet: Sheet1
	WT		Δ238 KI		Δ238 KI +METTL3a
m6A signal	0.94987	1.05013	0.487215	0.448005	0.87938	0.830711
