# Supplementary material for: A cleaved METTL3 potentiates the METTL3–WTAP interaction and breast cancer progression
Source: eLife. 2023 Aug 17;12:RP87283. doi: 10.7554/eLife.87283 (PMC10435237; doi:10.7554/eLife.87283)
Supplement: Figure 6—source data 2. [file elife-87283-fig6-data2.zip › Figure 6-source data 2/Related to Figure 6C.xlsx]

## Sheet: m3-3042-function.narrow
GO:0016570	histone modification	130/2619	450/17653	7.81e-15	6.98e-11	6.72e-11	AKAP8/ARID4B/ARID5B/ARRB1/ASH1L/ASXL1/ATG5/ATRX/ATXN7L3/AURKA/BAZ1B/BAZ2A/BCOR/BEND3/BMI1/BRCC3/BRD1/BRD8/BRPF3/C6orf89/CBX8/CDK9/CHTOP/CREBBP/CTCF/CTR9/DDB1/DOT1L/EHMT1/EID1/ELK4/ELP3/EP300/EP400/EPOP/FLCN/FOXP3/GATA2/GATA3/GTF3C4/HCFC1/HLCS/HR/ING5/IWS1/JADE2/JARID2/JDP2/JMJD1C/KANSL1/KANSL3/KAT14/KAT2A/KAT6A/KAT6B/KDM2A/KDM2B/KDM3B/KDM4B/KDM5A/KDM5B/KDM6A/KDM7A/KMT2A/KMT2B/KMT2C/KMT2D/KMT2E/KM…	130
GO:0072698	protein localization to microtubule cytoskeleton	22/2619	43/17653	2.39e-08	2.46e-05	2.36e-05	ABHD17B/APC/AURKA/BICD1/CCDC14/CEP250/CEP72/CHAMP1/CSNK1D/FAM83D/GOLGB1/GSK3B/KIAA0753/KIF20B/MCPH1/MID1/NUDCD3/NUMA1/NUP62/PARD6A/SPAG5/STIL	22
GO:0001701	embryonic development	83/2619	312/17653	3.86e-08	2.6e-05	2.5e-05	ACVR1B/ADAR/ALKBH1/ALS2/ANKRD11/AR/ASCL2/BCL2L1/BIRC6/BMPR1A/BPTF/BYSL/CASP8/CCM2/CEBPA/CEBPB/CHD7/CHD8/CTR9/CUL4A/DUSP3/EDN1/ELF3/ENDOG/FLCN/GATA2/GATA3/GATA6/GJA1/GLI3/GNA12/GNA13/GRHL2/HEG1/HES1/HS6ST1/JAG2/JUNB/KAT2A/KDM6A/KIDINS220/LATS1/LATS2/LIG4/MBD3/MED1/MGAT1/NDEL1/NMT1/NR2F2/NSDHL/OVOL2/PALB2/PDGFB/PKD1/PLCG1/PLK4/PYGO2/RCN1/RIC8A/RPL7L1/RRP7A/RTF1/RXRA/SENP2/SIN3A/SKIL/SLC30A1/SLC39A1…	83
GO:0032259	methylation	89/2619	355/17653	2.38e-07	0.000106227	0.000102159	ALKBH8/ARID4B/ASH1L/ATF7IP/ATRX/BAZ2A/BCDIN3D/BCOR/BEND3/BTG2/CHTOP/CSKMT/CTCF/CTR9/DOT1L/EEF2/EHMT1/FAM86C1/FAM98A/FBXO11/FTSJ3/GATA3/GATAD2A/GRHL2/ICMT/IWS1/JARID2/KDM6A/KMT2A/KMT2B/KMT2C/KMT2D/KMT2E/KMT5B/LCMT2/MBD3/MECP2/MEN1/MEPCE/METTL1/METTL14/METTL15/METTL16/METTL18/METTL21A/METTL7A/MPHOSPH8/MRM2/MRM3/MTRR/NSD2/NSD3/NSUN2/OGT/PAF1/PCMTD1/PCMTD2/PIK3CA/PPM1D/PRDM11/PRDM2/PRDM4/PRMT6/PYGO2/…	89
GO:0043543	protein acylation	63/2619	233/17653	8.88e-07	0.000360805	0.000346987	ABHD17B/ARRB1/ATG5/BEND3/BRD1/BRD8/BRPF3/CDYL/CREBBP/CTCF/EHHADH/EID1/ELP3/EP300/EP400/FLCN/FOXP3/GATA2/GATA3/GTF3C4/HCFC1/ING5/IWS1/JADE2/KANSL1/KANSL3/KAT14/KAT2A/KAT6A/KAT6B/KMT2A/LDB1/MAP6D1/MBD3/MECP2/MORF4L2/MRGBP/MSL1/MSL2/NAA15/NAA30/NAA40/NAA60/NMT1/NMT2/OGT/PHF20/POLE3/PPM1A/PPM1B/PYGO2/RUVBL1/SIN3A/SOX4/TAF5L/TAF7/TWIST1/USP22/ZDHHC23/ZDHHC3/ZDHHC5/ZDHHC7/ZNF451	63
GO:2001020	regulation of response to DNA damage stimulus	52/2619	186/17653	2.68e-06	0.000959422	0.000922678	ABL1/ATR/AUNIP/BCL2L1/BCLAF1/BRCC3/CBX8/CCAR2/CDK9/CUL4A/CYREN/DDIAS/DYRK1A/DYRK3/ERCC1/ERCC4/FAM168A/FEM1B/FIGNL1/FOXM1/IER3/MAGEF1/MCL1/MDM2/NKX3-1/NSD2/NUDT16/PARG/PARP9/PIAS4/PMAIP1/PML/PPP1R10/PPP4R2/PTTG1IP/RFWD3/RIF1/RNF168/RNF169/SENP2/SETMAR/SKIL/SMG1/SPRED2/TERF2/TFIP11/TRIAP1/TRIM32/TRIP12/TWIST1/USP1/USP47	52
GO:0010498	proteasomal protein catabolic process	102/2619	453/17653	6.86e-06	0.00207179	0.00199245	ANAPC2/ANAPC7/ANKIB1/APC/ARRB1/AURKA/AXIN1/BTBD6/C18orf25/CCAR2/CCNF/CEBPA/CHFR/CLEC16A/CSNK1D/CSNK1E/CUL1/CUL4A/DDB1/DERL2/DNAAF4/DNAJB9/EDEM3/ENC1/ERLIN1/ERLIN2/FAF2/FBXL18/FBXL19/FBXL2/FBXL3/FBXO31/FBXO45/FBXW7/GNA12/GSK3B/HFE/HM13/HSPA1A/HSPA1B/KBTBD4/KCTD2/KIF14/KLHL11/KLHL20/KLHL42/MAEA/MAN1B1/MDM2/N4BP1/NFE2L2/NPLOC4/OGT/PKD1/PLK2/PMAIP1/PML/PSEN1/PSME4/RAD23B/RHBDD1/RLIM/RNF103/RNF11/RNF1…	102
GO:0030522	intracellular receptor signaling pathway	70/2619	285/17653	9.46e-06	0.00267835	0.00257578	AHR/AR/ARID1A/ASXL1/ASXL2/AXIN1/BRD8/BUD31/CALR/CASP8/CTBP2/CYP27B1/DDX54/DNAAF4/EGLN2/EP300/ERBIN/FAM120B/FOXA1/GLMP/GPATCH3/HSPA1A/HSPA1B/IFIH1/IKBKB/IRGM/KANK2/KCTD6/KMT2D/LATS1/MED1/MED13/NCOA2/NCOA6/NKX3-1/NOD1/NOD2/NOTCH2/NPLOC4/NR1D2/NR1I3/NR2F2/NR2F6/NR3C1/NRIP1/OTULIN/PGR/PML/PPARD/PRAME/PRCP/RARA/RIPK2/RNF34/RNF4/RNF6/RORC/RUNX1/RXRA/TAB2/TAF7/THRAP3/THRB/TRAF6/TRIM24/TWIST1/UBE3A/VDR/Y…	70
GO:0006260	DNA replication	71/2619	296/17653	1.93e-05	0.00453742	0.00436365	ATF1/ATR/ATRX/BARD1/BMP4/BOD1L1/CALR/CDAN1/CDC25A/CDK2AP1/CDK9/CDT1/CHAF1A/CINP/CLSPN/EME1/EME2/FAM111A/FANCM/FBXW7/FEN1/GINS3/GRWD1/IGF1R/ING5/JUN/KITLG/LIG3/LIG4/MAP2K4/MCM10/MCM3/MGME1/MMS22L/NCOA6/NFIA/NFIB/NFIC/PDGFB/PDGFC/PNKP/POLD3/POLE3/POLN/PPP2CA/PURA/RAD9B/REV1/REV3L/RFWD3/RHNO1/RMI1/RMI2/RRM2/SDE2/SENP2/SETMAR/SIN3A/SLX4/SMC1A/TERF2/TGFB3/TICRR/TNFAIP1/TOP3A/TTF1/TWNK/UPF1/WAPL/ZBTB38…	71
GO:0009100	glycoprotein metabolic process	91/2619	413/17653	4.99e-05	0.0100683	0.00968272	A4GALT/ALG11/ALG1L/ALG2/B3GALT4/B3GALT6/B3GNT10/B3GNT2/B3GNT4/B4GALT2/B4GALT5/B4GAT1/BACE2/BCL2/BMPR2/C1GALT1/C1GALT1C1/CANT1/CHPF/CHPF2/CHST11/CHST12/CHST14/CHST3/CHSY1/CSGALNACT2/DAG1/DERL2/DOLK/EDEM3/EXT1/EXT2/EXTL2/FAM20B/FKRP/FUT10/FUT11/GALNT1/GALNT10/GALNT2/GALNT4/GALNT6/GALNT7/GLCE/GNPTAB/GPC1/GXYLT1/HS6ST1/HS6ST3/IMPAD1/LARGE1/MAN1B1/MAN2B2/MGAT1/MGAT2/MGAT5/MOGS/MUC20/NDST1/NDST2/OGT/PC…	91
GO:0006997	nucleus organization	39/2619	145/17653	0.000113494	0.0184417	0.0177355	AHCTF1/ANKLE2/CHMP1B/GOLM1/HIPK2/LEMD3/NDC1/NDEL1/NECTIN2/NEK6/NEK9/NUMA1/NUP153/NUP210/NUP214/NUP50/NUP62/NUP88/NUTF2/PML/POLR1B/PPP2CA/PSME4/PYGO2/RANBP2/SRPK1/SRPK2/SYNE2/TARDBP/TMEM43/TMF1/TOR1A/TOR1AIP1/TOR1AIP2/TOR1B/UBXN2A/USPL1/WDR73/ZMPSTE24	39
GO:0016579	protein deubiquitination	67/2619	291/17653	0.000123165	0.0196558	0.018903	ABRAXAS2/APC/AR/ASXL1/ASXL2/ATXN7L3/AXIN1/BARD1/BRCC3/CCP110/CDC25A/CLSPN/EP300/EPOP/FOXK1/FOXK2/GATA3/HCFC1/IFIH1/KAT2A/MAVS/MDM2/MDM4/NFRKB/NOD1/NOD2/OGT/OTUB2/OTUD1/OTUD3/OTUD4/OTUD7B/OTULIN/PSME4/RAD23B/RIPK1/RIPK2/RNF123/RNF135/RNF146/RUVBL1/SENP8/SIAH2/TFPT/TGFBR1/TRAF6/TRIM21/TRIM25/USP1/USP10/USP16/USP22/USP24/USP3/USP31/USP32/USP35/USP38/USP42/USP43/USP47/USP54/VCPIP1/WDR20/YOD1/YY1/ZRAN…	67
GO:0009451	RNA modification	39/2619	148/17653	0.000181416	0.0258868	0.0248954	AARS2/ADAR/ALKBH1/ALKBH8/BAG4/BCDIN3D/DUS1L/DUS2/FTSJ3/LCMT2/MEPCE/METTL1/METTL14/METTL15/METTL16/MOCS3/MRM2/MRM3/NAT10/NSUN2/NUDT16/PUS1/PUS3/RBM47/RPUSD1/RPUSD2/RPUSD4/RRNAD1/SEPHS2/TGS1/THG1L/THUMPD1/THUMPD3/TRMT10C/TRMT5/TRUB2/TSR3/VIRMA/WTAP	39
GO:0019827	stem cell population maintenance	40/2619	155/17653	0.000243456	0.0324741	0.0312304	ARID1A/ASPM/BCL9/BCL9L/BMPR1A/CTR9/CUL4A/DDX6/ELF5/FOXO3/FUT10/GATA2/HES1/KDM2B/KLF10/KLF4/LDB1/LEO1/LIG4/MCPH1/MED7/METTL14/NIPBL/NOTCH2/PAF1/PBX1/PELO/POLR2D/RAF1/RIF1/RTF1/SETD6/SKI/SMC1A/SOX4/SOX9/SS18/YAP1/ZFP36L2/ZHX2	40
GO:0045945	positive regulation of transcription by RNA polymerase III	7/2619	11/17653	0.00029834	0.0378849	0.036434	AR/BRF1/CEBPA/CHD8/ICE1/ICE2/MTOR	7
GO:0098727	maintenance of cell number	40/2619	157/17653	0.000324246	0.0391592	0.0376595	ARID1A/ASPM/BCL9/BCL9L/BMPR1A/CTR9/CUL4A/DDX6/ELF5/FOXO3/FUT10/GATA2/HES1/KDM2B/KLF10/KLF4/LDB1/LEO1/LIG4/MCPH1/MED7/METTL14/NIPBL/NOTCH2/PAF1/PBX1/PELO/POLR2D/RAF1/RIF1/RTF1/SETD6/SKI/SMC1A/SOX4/SOX9/SS18/YAP1/ZFP36L2/ZHX2	40
GO:0071560	cellular response to transforming growth factor beta stimulus	53/2619	229/17653	0.00052306	0.0513691	0.0494018	BCL9L/BMPR1A/CDKN2B/CFLAR/CGN/CHST11/COL1A1/CREB1/CRK/DKK3/DLX1/DNM2/EDN1/EID2/FLCN/FURIN/GLG1/HIPK2/HSPA1A/HTRA1/HYAL2/ITGA3/JUN/KLF10/LEMD3/MAPK7/MEN1/MTMR4/NR3C1/PARD3/PARD6A/PDPK1/PEG10/PML/PPM1A/RNF111/SKI/SKIL/SMAD5/SOX9/STK11/STK16/TGFB3/TGFBR1/TGFBRAP1/THBS1/TRIM33/VASN/ZFP36L1/ZFP36L2/ZFYVE9/ZNF451/ZNF703	53
GO:0140053	mitochondrial gene expression	37/2619	155/17653	0.00191308	0.113981	0.109616	AARS2/ALKBH1/C12orf65/CHCHD1/COA3/DARS2/EARS2/FASTKD3/FOXO3/GATC/LARS2/MPV17L2/MRPL14/MRPL16/MRPL17/MRPL27/MRPL32/MRPL44/MRPL45/MRPL50/MRPS18B/MRPS25/MRPS26/MRPS34/MTERF1/MTERF2/MTG2/MTIF3/MTRF1/PUS1/SLC25A33/TEFM/TRMT10C/TRMT5/TSFM/TWNK/YARS2	37
GO:1902035	positive regulation of hematopoietic stem cell proliferation	4/2619	5/17653	0.00213106	0.12054	0.115923	ATXN1L/KITLG/N4BP2L2/PDCD2	4
GO:0070830	bicellular tight junction assembly	16/2619	51/17653	0.00215115	0.120911	0.11628	APC/CLDN3/GJA1/GRHL2/IKBKB/MARVELD2/MARVELD3/MPP5/MTDH/OCLN/PARD3/PARD6A/PARD6B/PARD6G/PRKCH/RUNX1	16
GO:0031929	TOR signaling	28/2619	111/17653	0.00278728	0.143988	0.138474	AKT1S1/C12orf66/CLEC16A/DDIT4/DYRK3/FAM83D/FLCN/FNIP1/GATA3/GNA12/ITFG2/LARP1/MIOS/MTOR/PIK3CA/PREX1/RICTOR/RNF152/RPS6KB1/RRAGA/RRAGC/SH3BP4/SMCR8/STK11/TMEM127/TNFAIP8L1/TSC1/WDR24	28
GO:0038202	TORC1 signaling	12/2619	36/17653	0.00431482	0.195744	0.188248	AKT1S1/C12orf66/CLEC16A/DYRK3/ITFG2/LARP1/MTOR/RNF152/RRAGA/RRAGC/SMCR8/STK11	12
GO:0008298	intracellular mRNA localization	6/2619	12/17653	0.00437227	0.196357	0.188837	BICD1/CASC3/EXOSC2/MEX3D/MTHFSD/ZFP36L1	6
GO:0031669	cellular response to nutrient levels	45/2619	208/17653	0.00520092	0.216313	0.208029	ATG5/BCL2/BMPR2/C12orf66/CDKN2B/CLEC16A/COL1A1/CPEB4/CYP27B1/FNIP1/GAS2L1/GCN1/HFE/ICAM1/INHBB/ITFG2/JUN/KANK2/KLF10/MAX/MDM2/MED1/MIOS/MTMR3/MTOR/NFE2L2/NUAK2/P2RY11/PIK3C2B/PIK3R4/PMAIP1/PPM1D/RNF152/RRAGA/RRAGC/SLC2A1/SSH1/TBL2/TRIM24/TRPV1/TSC1/ULK1/VDR/WDR24/ZFYVE1	45
GO:0035970	peptidyl-threonine dephosphorylation	7/2619	16/17653	0.00522655	0.216313	0.208029	DUSP18/DUSP4/DUSP5/PPM1A/PPM1B/PPM1D/PPP2CA	7
GO:0051099	positive regulation of binding	38/2619	170/17653	0.00556123	0.216313	0.208029	ABL1/ARHGEF7/ARRB1/BMP4/CDK9/CDT1/CLN5/CTBP2/EIF4G1/EP300/EPB41/GATA3/GNL3L/GSK3B/HES1/HFE/HIPK2/KAT2A/KLF4/MEN1/NIPBL/PARP9/PKD1/PLK2/PLXND1/PPP2CA/PSEN1/PYGO2/RARA/RIPK2/SKI/SPPL3/TIRAP/TRAF4/TRAF6/TRIB3/TWIST1/WAPL	38
GO:0006686	sphingomyelin biosynthetic process	4/2619	6/17653	0.00563959	0.216313	0.208029	SAMD8/SGMS1/SGMS2/SPTLC2	4
GO:0070562	regulation of vitamin D receptor signaling pathway	4/2619	6/17653	0.00563959	0.216313	0.208029	CYP27B1/KANK2/MED1/TRIM24	4
GO:0000959	mitochondrial RNA metabolic process	13/2619	42/17653	0.00617161	0.234151	0.225184	AARS2/DARS2/EARS2/FOXO3/MTERF1/MTERF2/PUS1/SLC25A33/TEFM/TRMT10C/TRMT5/TWNK/YARS2	13
GO:0045787	positive regulation of cell cycle	74/2619	377/17653	0.00633675	0.237948	0.228835	ABL1/ATRX/AURKA/BTG2/C6orf89/CALR/CCNL1/CCNL2/CCNT1/CCNT2/CCPG1/CDC25A/CDK5R1/CDK9/CDT1/CUL4A/DUSP3/DYNC1H1/EDN1/EIF4G1/EP300/FAM83D/FEN1/FOXA1/GATA6/HCFC1/HES1/KIF14/KIF20B/KIF3B/KMT2E/MDM2/MDM4/MECP2/MED1/MEPCE/MSX2/NIPBL/NKX3-1/NUDT16/NUMA1/NUP62/PAF1/PBX1/PDGFB/PHIP/PKD1/PKP4/PLK2/PLK4/PML/PPP1R10/PRKCE/RANBP2/RARA/RCC2/RDX/RHNO1/RPS6KB1/SETMAR/SFN/SIN3A/SOX4/SPAG5/SRPK2/TNKS1BP1/TRIAP1/TRIM2…	74
GO:0032486	Rap protein signal transduction	6/2619	13/17653	0.00710907	0.250133	0.240554	KIF14/PLK2/RAP2A/RAP2B/RAP2C/RDX	6
GO:0007623	circadian rhythm	42/2619	195/17653	0.00732419	0.252082	0.242428	AHR/ATF5/BHLHE40/CCAR2/CLDN4/CREB1/CSNK1D/CSNK1E/DYRK1A/EP300/FBXL3/GNA11/GSK3B/HNRNPR/JUN/JUND/KBTBD4/KDM5A/KLF10/KLF9/KMT2A/LGR4/NAGLU/NCOA2/NCOR1/NFIL3/NR1D2/NR2F6/NRIP1/OGT/OPN3/PML/RAI1/RBM4B/RORC/SETX/SIN3A/SUV39H1/SUV39H2/THRAP3/UBE3A/ZFHX3	42
GO:0022613	ribonucleoprotein complex biogenesis	90/2619	475/17653	0.00769061	0.256885	0.247047	AAR2/ABT1/ADAR/ATR/BICD1/BYSL/CHD7/CSNK1D/CSNK1E/DDX23/DDX28/DDX31/DDX51/DDX6/DICER1/DYNC1H1/EFL1/EIF3A/ERI1/EXOSC2/EXOSC4/FASTKD2/FTSJ3/G3BP2/GEMIN5/GEMIN6/GNL3L/HEATR1/ISG20L2/KHDC4/LIMD1/LSG1/LUC7L3/METTL15/METTL16/MPV17L2/MRM2/MRM3/MRTO4/MTG2/NAT10/NIP7/NOL6/NOL9/NOP14/NUDT16/NUP88/PAN3/PELP1/POLR2D/POP4/PRPF31/RPL7L1/RPP25/RPP38/RPUSD1/RPUSD2/RRNAD1/RRP1/RRP15/RRP1B/RRP36/RRP7A/RRS1/RSL1D1/R…	90
GO:0070816	phosphorylation of RNA polymerase II C-terminal domain	7/2619	17/17653	0.00776089	0.256885	0.247047	CCNL1/CCNL2/CCNT1/CCNT2/CDK12/CDK13/CDK9	7
GO:0006476	protein deacetylation	24/2619	98/17653	0.00792372	0.26081	0.250821	AKAP8/ARID4B/BAZ2A/C6orf89/CCAR2/DYRK1A/ELK4/EP300/FOXP3/JDP2/KDM5A/MBD3/MIER1/MORF4L2/NIPBL/PHF21A/RCOR1/REST/SIN3A/SIRT4/SKI/SPRED2/TBL1X/VEGFA	24
GO:0050792	regulation of viral process	42/2619	196/17653	0.0080174	0.26246	0.252408	ADAR/BCL2/CCNT1/CDK9/CTDP1/DDB1/EP300/FAM111A/FBXL2/IFIT1/IFIT5/ILF3/JUN/LARP1/MAVS/MVB12B/NECTIN2/OAS3/OASL/PARP10/PC/PML/POLR2D/POU2F3/REST/RRP1B/RSF1/SP1/SRPK1/SRPK2/STAU1/TAF11/TARDBP/TMEM250/TRIM11/TRIM13/TRIM21/TRIM25/TRIM26/TRIM32/VPS37B/ZNF639	42
GO:0098732	macromolecule deacylation	26/2619	109/17653	0.0084249	0.272802	0.262355	ABHD13/ABHD17B/AKAP8/ARID4B/BAZ2A/C6orf89/CCAR2/DYRK1A/ELK4/EP300/FOXP3/JDP2/KDM5A/MBD3/MIER1/MORF4L2/NIPBL/PHF21A/RCOR1/REST/SIN3A/SIRT4/SKI/SPRED2/TBL1X/VEGFA	26
GO:0043484	regulation of RNA splicing	28/2619	120/17653	0.00877987	0.274078	0.263581	AHNAK/AHNAK2/AKAP17A/CDK12/CWC22/DYRK1A/ESRP2/HNRNPF/HSPA1A/MBNL2/METTL16/NSRP1/RBM15B/RBM17/RBM38/RBM7/RBM8A/RRP1B/SETX/SON/SREK1/SRPK1/SRPK2/THRAP3/U2AF2/WTAP/YTHDC1/ZC3H10	28
GO:0033148	positive regulation of intracellular estrogen receptor signaling pathway	5/2619	10/17653	0.00939716	0.285655	0.274715	AR/FOXA1/KMT2D/MED1/YAP1	5
GO:0061842	microtubule organizing center localization	9/2619	26/17653	0.00981899	0.287112	0.276117	ASPM/AURKA/NDC1/NDE1/NDEL1/RANBP2/SPOUT1/SYNE2/TBCCD1	9
	Red：protein modification
	Green: cell metabolism
	Blue: signal transduction
	orange: response to stimulus
	purple:Regulation of RNA
