# Supplementary material for: A cleaved METTL3 potentiates the METTL3–WTAP interaction and breast cancer progression
Source: eLife. 2023 Aug 17;12:RP87283. doi: 10.7554/eLife.87283 (PMC10435237; doi:10.7554/eLife.87283)
Supplement: Figure 6—source data 2. [file elife-87283-fig6-data2.zip › Figure 6-source data 2/Related to Figure 6D.xlsx]

## Sheet: Sheet1
gene_name	sgnc	sg1	m3	a198	a238
AKT1S1	2321.93	2187.29	2262.79	2018.38	2205.09
CLEC16A	1163.19	1089.9	906.772	789.971	1007.86
DDIT4	406.45	395.814	321.925	369.312	351.965
FAM83D	2555.46	3425.39	2803.13	3016.7	3296.09
FLCN	345.839	502.74	375.751	393.998	378.755
FNIP1	412.689	779.435	578.636	519.406	598.617
GATA3	16923.8	14831.8	15518.6	15387.7	15528.9
GNA12	1328.98	1707.07	1476.09	1470.33	1483.61
ITFG2	426.95	297.33	284.66	377.211	363.974
LARP1	11493.8	12229.9	11578.9	11895	10827.8
MTOR	2242.6	1849.63	1891.18	1849.52	1882.69
PIK3CA	574.912	784.125	557.934	510.519	484.067
PREX1	6970.25	9871.9	5890.91	6003.78	8056.39
RICTOR	254.922	298.267	271.203	235.016	204.158
RPS6KB1	599.87	739.103	685.255	579.641	578.294
RRAGA	1175.67	1604.83	1212.13	1319.25	1694.24
RRAGC	194.311	289.826	211.166	206.38	208.777
SH3BP4	1086.54	2374.88	1186.26	1242.23	1432.8
SMCR8	4314.07	6031.94	4109.46	4329.04	5247.14
STK11	1513.49	1515.72	1608.59	1442.68	1470.68
TMEM127	2162.38	3296.89	2145.82	2327.45	2519.18
TNFAIP8L1	237.987	181.962	234.974	225.142	256.814
TSC1	1271.94	1372.22	1249.4	1210.63	1149.2
WDR24	378.818	399.566	381.962	347.587	382.45
