# Supplementary material for: A cleaved METTL3 potentiates the METTL3–WTAP interaction and breast cancer progression
Source: eLife. 2023 Aug 17;12:RP87283. doi: 10.7554/eLife.87283 (PMC10435237; doi:10.7554/eLife.87283)
Supplement: Figure 6—source data 2. [file elife-87283-fig6-data2.zip › Figure 6-source data 2/Related to Figure 6G.xlsx]

## Sheet: Sheet1
Relative m6A level for figure6G
Vec+sgCtrl			sgMETTL3+Vec			sgMETTL3+WT			sgMETTL3+Δ198			sgMETTL3+Δ238
1.01163	0.874911	1.11346	0.316242	0.267461	0.255515	1.05456	1.04649	1.02092	1.01114	0.945975	0.941494	0.395517	0.545563	0.482323
