# Supplementary material for: A cleaved METTL3 potentiates the METTL3–WTAP interaction and breast cancer progression
Source: eLife. 2023 Aug 17;12:RP87283. doi: 10.7554/eLife.87283 (PMC10435237; doi:10.7554/eLife.87283)
Supplement: Figure 6—source data 2. [file elife-87283-fig6-data2.zip › Figure 6-source data 2/Related to Figure 6J.xlsx]

## Sheet: Sheet1
days	shCtrl			shMETTL3			shMETTL3+siMETTL127-1			shMETTL3+siMETTL127-2
0	0.144	0.135	0.143	0.115	0.112	0.113	0.152	0.147	0.148	0.131	0.139	0.13
2	0.21	0.215	0.218	0.124	0.125	0.123	0.184	0.181	0.204	0.16	0.161	0.175
4		0.486	0.462	0.184	0.182	0.184	0.382	0.394	0.346	0.295	0.273	0.286
6	0.972	0.978	0.954	0.262	0.279	0.268	0.772	0.768	0.815	0.574	0.556	0.519
